# Supplementary material for: Role of Photobiomodulation Therapy in Neurological Primary Burning Mouth Syndrome. A Systematic Review and Meta-Analysis of Human Randomised Controlled Clinical Trials
Source: Pharmaceutics. 2021 Nov 2;13(11):1838. doi: 10.3390/pharmaceutics13111838 (PMC8624276; doi:10.3390/pharmaceutics13111838)
Supplement: Supplementary file 1 [file pharmaceutics-13-01838-s001.zip]

Archive with 1 entries (1 files):
- pharmaceutics-1397693-supplementary.pdf
